# Supplementary material for: Geographical Disparities in Esophageal Cancer Incidence and Mortality in the United States
Source: Healthcare (Basel). 2023 Feb 25;11(5):685. doi: 10.3390/healthcare11050685 (PMC10001323; doi:10.3390/healthcare11050685)
Supplement: Supplementary file 1 [file healthcare-11-00685-s001.zip]

Archive with 1 entries (1 files):
- healthcare-2182534-supplementary.pdf
